# Supplementary material for: Melanopsin activates divergent phototransduction pathways in intrinsically photosensitive retinal ganglion cell subtypes
Source: eLife. 2023 Nov 8;12:e80749. doi: 10.7554/eLife.80749 (PMC10712949; doi:10.7554/eLife.80749)
Supplement: Figure 4—figure supplement 1—source data 1. [file elife-80749-fig4-figsupp1-data1.xlsx]

## Sheet: Control_Tail Current
n= sample size	Control Dark	Control Light
1	35.499	38.2442
2	16.4664	18.6992
3	22.7282	28.0954
4	26.7848	35.4142
5	25.5064	29.9532

## Sheet: Control_HCN Current
n= sample size	Control Dark	Control Light
1	15.2204	12.899
2	30.731	29.3482
3	25.7456	25.0588
4	68.4468	75.145
5	45.9496	38.4738

## Sheet: Change in holding current
n= sample size	Control Dark	Control Light
1	0	-11.2018
2	0	-31.8494
3	0	-26.9908
4	0	-30.0032
5	0	-17.628
