# Supplementary material for: Melanopsin activates divergent phototransduction pathways in intrinsically photosensitive retinal ganglion cell subtypes
Source: eLife. 2023 Nov 8;12:e80749. doi: 10.7554/eLife.80749 (PMC10712949; doi:10.7554/eLife.80749)
Supplement: Figure 4—figure supplement 2—source data 1. [file elife-80749-fig4-figsupp2-data1.xlsx]

## Sheet: Tail Current
n= sample size	Control (20min)	50uM ZD7288 (20min)
1	29.3812	6.0862
2	7.1792	3.225
3	15.2666	2.3858
4	20.115	3.5858
5	3.4962	1.67146

## Sheet: Tail Current Comparison
n= sample size	50uM ZD7288 (5min)	50uM ZD7288 (20min)
1	6.668	6.0862
2	2.4822	3.225
3	11.6628	2.3858
4	2.348	3.5858
5	1.9632	1.67146
6	1.6198
7	2.831
8	2.554
9	3.7522

## Sheet: Maximum
n= sample size	Control (20min)	50uM ZD7288 (20min)
1	48.659	17.2484
2	28.5093	24.612
3	79.7189	15.533
4	16.2788	20.1433
5	51.7122	10.433
6	22.3737	26.6557
7	18.2021	9.8212
8	40.0865	28.9522
9	16.5116
10	47.4017
11	27.1536

## Sheet: Early
n= sample size	Control (20min)	50uM ZD7288 (20min)
1	39.5395	4.82743
2	16.5401	15.6076
3	57.2936	0.63526
4	1.99602	6.47777
5	26.9127	8.33351
6	6.16505	3.39744
7	6.09845	3.26368
8	19.7453	11.0903
9	5.85903
10	33.6485
11	3.40942

## Sheet: Intermediate
n= sample size	Control (20min)	50uM ZD7288 (20min)
1	29.0011	12.217
2	12.7987	15.6044
3	26.5785	6.33607
4	10.4986	11.5094
5	21.1175	5.18234
6	15.5724	16.3486
7	13.4244	7.70437
8	24.322	21.9828
9	11.9997
10	13.8406
11	16.7782

## Sheet: Late
n= sample size	Control (20min)	50uM ZD7288 (20min)
1	22.6636	14.1965
2	13.5963	16.8218
3	23.782	11.0499
4	12.1316	13.5019
5	21.5344	2.53327
6	17.4284	21.4095
7	13.1777	9.86839
8	20.4173	21.9998
9	13.2714
10	11.7285
11	19.7725
