# Supplementary material for: Melanopsin activates divergent phototransduction pathways in intrinsically photosensitive retinal ganglion cell subtypes
Source: eLife. 2023 Nov 8;12:e80749. doi: 10.7554/eLife.80749 (PMC10712949; doi:10.7554/eLife.80749)
Supplement: Figure 5—figure supplement 2—source data 1. [file elife-80749-fig5-figsupp2-data1.xlsx]

## Sheet: Tail Current
n= sample size	TRPC3/6/7 KO	TRPC3/6/7 KO + 50uM ZD7288
1	11.729	7.1782
2	13.3418	11.6482
3	18.9374	10.153
4	18.6326	9.7866
5	12.8948	8.9042
6	13.866

## Sheet: Maximum
n= sample size	TRPC3/6/7 KO	TRPC3/6/7 KO + 50uM ZD7288
1	9.29186	9.5338
2	18.872	8.26484
3	12.7836	17.271
4	17.0399	15.558
5	11.7764	9.34916
6	10.515	17.6234
7	10.5173	22.0641
8	13.6796
9	12.9421

## Sheet: Early
n= sample size	TRPC3/6/7 KO	TRPC3/6/7 KO + 50uM ZD7288
1	1.00808	7.0595
2	0.220929	1.30364
3	0.53199	0.452685
4	2.056	0.638114
5	0.166248	0.256436
6	1.3605	2.02592
7	2.27611	0.366448
8	0.360568
9	0.485965

## Sheet: Intermediate
n= sample size	TRPC3/6/7 KO	TRPC3/6/7 KO + 50uM ZD7288
1	4.58921	4.71164
2	12.3643	2.53865
3	7.26538	4.00521
4	9.16436	12.596
5	8.17609	7.04036
6	8.07033	13.5746
7	8.83321	13.1716
8	1.9419
9	10.9112

## Sheet: Late
n= sample size	TRPC3/6/7 KO	TRPC3/6/7 KO + 50uM ZD7288
1	5.20154	3.54833
2	9.59074	0.0581169
3	4.81449	4.23864
4	7.97994	11.5811
5	9.56733	7.01702
6	6.82826	15.2124
7	9.07333	8.65114
8	1.75609
9	11.0474
