# Supplementary material for: Melanopsin activates divergent phototransduction pathways in intrinsically photosensitive retinal ganglion cell subtypes
Source: eLife. 2023 Nov 8;12:e80749. doi: 10.7554/eLife.80749 (PMC10712949; doi:10.7554/eLife.80749)
Supplement: Figure 5—figure supplement 3—source data 1. [file elife-80749-fig5-figsupp3-data1.xlsx]

## Sheet: Tail Current
n= sample size	TRPC3/6/7 KO Dark	TRPC3/6/7 KO Light
1	11.729	17.635
2	13.3418	15.1754
3	18.9374	18.4024
4	18.6326	19.1264
5	12.8948	16.714
6	13.866	18.808

## Sheet: HCN Current
n= sample size	TRPC3/6/7 KO Dark	TRPC3/6/7 KO Light
1	27.4442	35.4898
2	26.3465	30.0693
3	18.5499	17.0116
4	19.0446	23.2281
5	8.7482	6.8947
6	7.5948	12.8472

## Sheet: Change in holding current
n= sample size	TRPC3/6/7 KO Dark	TRPC3/6/7 KO Light
1	0	-6.3588
2	0	-16.3238
3	0	-5.9824
4	0	-2.609
5	0	-15.3496
6	0	-14.539
