# Supplementary material for: Melanopsin activates divergent phototransduction pathways in intrinsically photosensitive retinal ganglion cell subtypes
Source: eLife. 2023 Nov 8;12:e80749. doi: 10.7554/eLife.80749 (PMC10712949; doi:10.7554/eLife.80749)
Supplement: Figure 9—figure supplement 3—source data 1. [file elife-80749-fig9-figsupp3-data1.xlsx]

## Sheet: M2 HCN Tail Current
n= sample size	Control (5min)	10µM TTA-P2 (5min)
1	17.0846	13.36
2	17.8122	21.0744
3	21.7406	23.2452
4	20.7596	22.8722
5	14.8936	38.3957
6	19.2476	16.704
7	34.7166
8	19.8778
9	47.2816
