# Supplementary material for: Melanopsin activates divergent phototransduction pathways in intrinsically photosensitive retinal ganglion cell subtypes
Source: eLife. 2023 Nov 8;12:e80749. doi: 10.7554/eLife.80749 (PMC10712949; doi:10.7554/eLife.80749)
Supplement: Figure 10—figure supplement 1—source data 1. [file elife-80749-fig10-figsupp1-data1.xlsx]

## Sheet: Maximum
n= sample size	Control	Cocktail Ca+2 Blockers except Mibefradil Dihydrochloride
1	58.5797	20.1977
2	68.4811	29.883
3	41.1876	31.9881
4	108.143	34.9769
5	24.7214	24.8334
6	63.0154
7	34.697
8	68.9392
9	65.5361
10	23.0247
11	24.6609
12	38.4991

## Sheet: Early
n= sample size	Control	Cocktail Ca+2 Blockers except Mibefradil Dihydrochloride
1	35.541	3.01592
2	40.179	2.77995
3	30.6469	13.5652
4	78.1044	26.823
5	7.87507	8.79388
6	48.7681
7	24.5923
8	54.4834
9	41.0998
10	7.47609
11	8.32372
12	13.4954

## Sheet: Intermediate
n= sample size	Control	Cocktail Ca+2 Blockers except Mibefradil Dihydrochloride
1	29.8961	16.3545
2	21.2223	19.2858
3	22.7785	25.5837
4	39.7241	25.3568
5	11.8168	11.3673
6	28.2234
7	16.0732
8	38.8968
9	36.0554
10	17.5933
11	21.0576
12	33.4569

## Sheet: Late
n= sample size	Control	Cocktail Ca+2 Blockers except Mibefradil Dihydrochloride
1	26.3683	15.9576
2	11.3492	19.0003
3	13.7413	25.807
4	33.0313	21.4805
5	8.51466	13.539
6	28.8037
7	12.1251
8	33.7251
9	26.9133
10	18.2913
11	19.5845
12	31.7281
